# Supplementary material for: Single-cell RNA-sequencing reveals the dynamic process and novel markers in porcine spermatogenesis
Source: J Anim Sci Biotechnol. 2021 Dec 7;12:122. doi: 10.1186/s40104-021-00638-3 (PMC8650533; doi:10.1186/s40104-021-00638-3)
Supplement: Supplementary file 1 — Additional file 1 supplementary Table1. List of data summary and the number of cells in each cluster. [file 40104_2021_638_MOESM1_ESM.xlsx]

## Sheet: data summary
Sample	before_filter_cell_num	after_filter_cell_num	precent
Testis_RNA	16971	16966	99.97%
Sample	Number of Reads	Valid Barcodes	Sequencing Saturation	Q30 Bases in Barcode	Q30 Bases in RNA Read	Q30 Bases in UMI
Testis_RNA	842,094,505	97.2%	30.4%	95.7%	93.1%	92.9%
Sample	Estimated Number of Cells	Mean Reads per Cell	Median Genes per Cell	Reads Mapped to Genome	Reads Mapped Confidently to Genome	Reads Mapped Confidently to Intergenic Regions	Reads Mapped Confidently to Intronic Regions	Reads Mapped Confidently to Exonic Regions	Reads Mapped Confidently to Transcriptome	Reads Mapped Antisense to Gene	Fraction Reads in Cells	Total Genes Detected
Testis_RNA	16,971	49,619	2,759	93.2%	90.8%	19.2%	19.8%	51.8%	46.6%	1.8%	77.5%	19,690

## Sheet: number of cells in each cluster
Clusters	0	1	2	3	4	5	6	7	8	9	10	11	12	13	14	15	16	17	18	19	Total
Testis_RNA	2218(13.07%)	1609(9.48%)	1419(8.36%)	1387(8.18%)	1268(7.47%)	1162(6.85%)	1107(6.52%)	1091(6.43%)	932(5.49%)	723(4.26%)	698(4.11%)	665(3.92%)	663(3.91%)	639(3.77%)	371(2.19%)	255(1.50%)	243(1.43%)	226(1.33%)	212(1.25%)	78(0.46%)	16966(100%)
