# Supplementary material for: Single-cell RNA-sequencing reveals the dynamic process and novel markers in porcine spermatogenesis
Source: J Anim Sci Biotechnol. 2021 Dec 7;12:122. doi: 10.1186/s40104-021-00638-3 (PMC8650533; doi:10.1186/s40104-021-00638-3)
Supplement: Supplementary file 2 — Additional file 2 supplementary Table2. The expression of the genes involved in spermatogonia proliferation and differentiation in spermatogonia subsets [file 40104_2021_638_MOESM2_ESM.xlsx]

## Sheet: Sheet1
Gene_name	Un-diff	Diff-1	Diff-2	Diff-3
CCND2	1.65676	0.271592	0.205039	0.247963
CCND1	0.749633	2.17707	1.37883	0.203387
SPRY1	0.126701	0.175004	0.198351	0.160939
PCNA	1.61348	3.79615	1.08362	1.23498
NIFK(Ki67)	1.53841	1.63804	1.46164	1.10179
SDC4	0.0538719	0.0336625	0.051056	0.0755293
ZBTB16	0.568691	0.116008	0.0722419	0.0282601
CENPA	0.13626	0.332297	0.143537	0.08975
STRA8	0.0451209	0.0336112	1.11523	1.93401
UCHL1	9.27135	1.19122	0.103046	0.0240893
DMRTB1	0.0159603	0.0838327	0.0423879	0.0198404
DMRT1	2.41525	5.17183	4.44021	1.78868
KIT	0.217705	0.962781	0.807824	0.505042
ZBTB16	0.568691	0.116008	0.0722419	0.0282601
UCHL1	9.27135	1.19122	0.103046	0.0240893
ETV5	0.752435	0.060254	0.0409726	0.105161
ID4	0.687842	0.0636538	0.0413588	0.0710161
FGFR3	0.341297	0.0114687	0.00299796	0.00606226
SYCP2	0.520946	0.542743	0.441342	1.38282
SYCP3	0.541628	0.951956	1.30745	3.40994
